# Supplementary material for: Continuous chromosome-scale haplotypes assembled from a single interspecies F1 hybrid of yak and cattle
Source: Gigascience. 2020 Apr 3;9(4):giaa029. doi: 10.1093/gigascience/giaa029 (PMC7118895; doi:10.1093/gigascience/giaa029)
Supplement: giaa029_Supplemental_Tables_and_Figures [file giaa029_supplemental_tables_and_figures.zip]

Archive with 8 entries (8 files):
- bola.pdf
- Supp_Fig_S1.pdf
- Supp_Fig_S2.pdf
- Supp_Fig_S3.pdf
- Supp_Fig_S4.pdf
- Supp_Fig_S5.pdf
- Supp_Table_S1.xlsx
- Supp_Table_S2.xlsx
